# Supplementary material for: Biochemical Characterization and Active-Site Analysis of N-Acetylornithine Aminotransferase from Crocosphaera subtropica ATCC 51142
Source: Life (Basel). 2026 Jul 22;16(7):1212. doi: 10.3390/life16071212 (PMC13412850; doi:10.3390/life16071212)
Supplement: Supplementary file 1 [file life-16-01212-s001.zip]

Archive with 1 entries (1 files):
- life-4445784-supplementary.pdf
